# Supplementary material for: Determining minimal inhibitory concentrations and antibiotic susceptibility for Enterobacterales by flow cytometry using reactive oxygen species as a marker
Source: PLoS One. 2025 Sep 4;20(9):e0331217. doi: 10.1371/journal.pone.0331217 (PMC12410812; doi:10.1371/journal.pone.0331217)
Supplement: S1 Table — Overnight bacterial cultures in cation-adjusted Mϋller-Hinton broth were prepared and used for genomic DNA extraction using the DNeasy Blood and Tissue Kit (Qiagen GmbH, Hilden, Germany) according to the manufacturer’s instructions. Genomic DNA was then sent for paired-end WGS using MiSeq/HiSeq systems (Illumina Inc., CA, USA), with a resultant sequencing depth of at least 50-fold. Sequences were assessed for quality. Genomic data were further processed as summarised in this table. Acknowledgements to Dr Jocelyn Teo (Division of Pharmacy, Singapore General Hospital) and Dr Zhong Yang (Department of Clinical Translational Research, Singapore General Hospital) for their efforts in subsequent genomic characterization and bioinformatic analyses. (XLSX) [file pone.0331217.s001.xlsx]

## Sheet: Genomic information
lab_id	EC0238	EC0381	EC0644	EC0329	EC0997	EC1751
Species	Escherichia coli	Escherichia coli	Escherichia coli	Klebsiella pneumoniae	Klebsiella pneumoniae	Klebsiella pneumoniae
Site	ABD (CAVITY)	RECTUM (STOOL)	RECTUM (STOOL)	LOWER RESP (SPUTUM)	RECTUM (STOOL)	BLADDER (URINARY)
ST	69	6025	10	23	12	626
AmpC1_Ecoli_Bla	AmpC1_1670*	-	AmpC1_1670	-	-	-
AmpC2_Ecoli_Bla	AmpC2_346*	AmpC2_346*	AmpC2_346	-	-	-
AMPH_Ecoli_Bla	AMPH_615*	AMPH_615*	AMPH_615
AmpH_Bla	-	-	-	AmpH_634	AmpH_634*	AmpH_634*
CTX-M-1_Bla	CTX-M-3_146	-	-	-	CTX-M-15_150	-
IMP-1_Bla	-	-	-	-	IMP-39_1130	-
KPC-1_Bla	KPC-2_797	KPC-2_797	KPC-2_797	KPC-2_797	-	KPC-2_797
Mcr_bla	-	-	Mcr3_1760	-	-	-
MrdA_Bla	MrdA_836	MrdA_836	MrdA_836	-	-	-
OXA-1_Bla	-	-	-	-	OXA-1_520	-
SHV-OKP-LEN_Bla	-	-	-	SHV-190_1604*	SHV-12_1288	SHV-11_1287*
TEM-1D_Bla	TEM-214_1718*	TEM-214_1718*	TEM-135_985*	TEM-206_1712*	TEM-214_1718*	TEM-214_1718*
tet_a	tet(A)	-	tet(A)*	-	tet(A)	tet(A)
